# Supplementary material for: In Silico Binding Mode Analysis of Blarina Paralytic Peptides with the Human T-Type Ca Channel hCav3.2
Source: Toxins (Basel). 2025 Nov 4;17(11):549. doi: 10.3390/toxins17110549 (PMC12656432; doi:10.3390/toxins17110549)
Supplement: Supplementary file 1 [file toxins-17-00549-s001.zip]

Archive with 1 entries (1 files):
- toxins-3929553-supplementary.pdf
